# Supplementary material for: Discovery of Ureido-Substituted 4-Phenylthiazole Derivatives as IGF1R Inhibitors with Potent Antiproliferative Properties
Source: Molecules. 2024 Jun 4;29(11):2653. doi: 10.3390/molecules29112653 (PMC11173463; doi:10.3390/molecules29112653)
Supplement: Supplementary file 1 [file molecules-29-02653-s001.zip]

Archive with 1 entries (1 files):
- molecules-3012598-supplementary.pdf
